# Supplementary material for: Death following traumatic brain injury in Drosophila is associated with intestinal barrier dysfunction
Source: eLife. 2015 Mar 5;4:e04790. doi: 10.7554/eLife.04790 (PMC4377547; doi:10.7554/eLife.04790)
Supplement: Supplementary file 1. — MI24 values for RAL lines (listed by increasing MI24). DOI: http://dx.doi.org/10.7554/eLife.04790.020 [file elife04790s001.xlsx]

## Sheet: Sheet1
Supplementary file 1: MI24 values for RAL lines (listed by increasing MI24)
Line	MI24	SD	Line	MI24	SD	Line	MI24	SD
RAL352	6.66667	0.786606	RAL513	18.0164	4.697	RAL315	25.8812	2.41488
RAL907	8.93193	2.08443	RAL437	18.2102	4.9078	RAL911	25.9004	2.24106
RAL774	8.94539	1.65086	RAL149	18.3333	2.35982	RAL41	26.1111	2.52858
RAL894	9.15254	8.57	RAL812	18.3333	7.58575	RAL45	26.1111	3.547
RAL441	10	3.42873	RAL786	18.4181	3.4018	RAL69	26.2037	1.58591
RAL859	10.0471	4.76611	RAL338	18.4369	0.0846715	RAL908	26.3602	2.85841
RAL228	10.0565	2.36027	RAL385	18.695	2.9609	RAL595	26.4595	4.17864
RAL509	10.0958	0.71986	RAL843	18.8889	1.63745	RAL208	26.6547	4.24773
RAL21	10.6403	3.0208	RAL317	18.934	5.07292	RAL350	26.6667	5.15812
RAL855	10.6874	1.86692	RAL850	18.9454	3.67223	RAL737	26.6667	0.786606
RAL181	10.6884	2.25517	RAL426	18.9548	3.12906	RAL379	26.7137	7.70995
RAL313	10.7345	1.6652	RAL320	19.0476	5.79453	RAL801	26.8267	4.40189
RAL239	11.1111	2.52858	RAL361	19.4444	3.547	RAL321	26.8556	6.10392
RAL304	11.1676	0.886105	RAL900	19.5064	5.94401	RAL227	27.1456	6.53434
RAL357	11.3986	3.7564	RAL757	19.5857	3.35599	RAL589	27.3833	3.15043
RAL362	11.6667	2.83615	RAL882	19.9859	1.14923	RAL101	27.7778	7.63993
RAL129	11.7326	1.57413	RAL57	20.0753	3.09325	RAL229	27.7778	2.52858
RAL392	12.2222	1.20156	RAL40	20.1036	2.81701	RAL409	27.8719	4.73357
RAL336	12.2881	3.54396	RAL703	20.1412	2.46049	RAL819	27.9764	1.53448
RAL808	12.3684	2.45522	RAL371	20.3157	5.15906	RAL714	28.1481	11.1068
RAL237	12.4226	1.63861	RAL748	20.5556	1.20156	RAL849	28.3333	4.16233
RAL303	12.8437	0.882587	RAL439	20.5556	2.27073	RAL324	28.3333	2.83615
RAL790	12.9944	0.461844	RAL136	20.5556	3.17903	RAL177	28.4557	5.40043
RAL235	13.0609	1.6901	RAL818	20.7345	3.80819	RAL820	28.4746	2.00747
RAL913	13.1761	4.46496	RAL783	20.904	4.68721	RAL381	29.0613	5.54985
RAL88	13.3312	3.63763	RAL443	21.0996	3.03834	RAL189	29.2185	0.539313
RAL217	13.3333	1.0151e-07	RAL563	21.2053	3.59531	RAL42	29.4444	4.33229
RAL382	13.3333	1.57321	RAL852	21.2806	4.08668	RAL377	30	7.20936
RAL309	13.4087	0.789012	RAL356	21.6667	2.08116	RAL832	30.339	2.40381
RAL712	13.8889	0.908294	RAL153	21.6743	1.85342	RAL705	30.5556	6.35806
RAL383	14.0318	4.48321	RAL535	21.6805	4.2142	RAL804	30.5556	7.87915
RAL335	14.0697	2.45027	RAL359	21.8966	1.27888	RAL492	31.1111	8.26248
RAL584	14.0752	1.69599	RAL158	22.0339	4.23287	RAL223	31.29	1.23756
RAL373	14.1199	6.93362	RAL195	22.2222	1.97958	RAL307	31.5972	3.0551
RAL639	14.1535	4.86967	RAL406	22.307	5.86958	RAL805	31.6667	8.86459
RAL332	14.4444	3.17903	RAL761	22.4576	1.58733	RAL26	32.3635	5.17328
RAL38	14.5292	1.98872	RAL502	22.8814	4.29747	RAL370	32.6417	5.04496
RAL738	14.5386	0.985268	RAL427	22.8814	1.90218	RAL358	32.6554	5.23415
RAL555	14.8367	4.48843	RAL730	22.919	7.68127	RAL721	33.0885	5.03716
RAL732	15	1.57321	RAL391	23.0414	0.977571	RAL380	33.7972	10.7113
RAL787	15	1.36244	RAL405	23.3197	1.78914	RAL93	34.1667	6.49843
RAL796	15.0942	0.854135	RAL884	23.4275	4.11235	RAL28	34.3955	3.3462
RAL491	15.1036	2.13755	RAL360	23.4362	4.39317	RAL399	34.6704	2.57839
RAL440	15.2072	4.88785	RAL75	23.4369	3.37895	RAL776	34.939	3.16531
RAL821	15.5556	3.17903	RAL374	23.4746	4.39907	RAL716	34.9849	1.91492
RAL301	15.5556	2.52858	RAL642	23.7623	1.56537	RAL91	37.1615	3.1449
RAL861	15.6215	3.85847	RAL325	23.979	2.69001	RAL521	37.7778	11.4622
RAL897	15.6215	2.49506	RAL765	24.0113	1.76868	RAL365	39.751	8.33226
RAL890	15.8192	0.461844	RAL486	24.3319	8.7413	RAL138	40.9322	9.21379
RAL280	16.1111	3.547	RAL367	24.4444	4.33229	RAL310	41.6667	8.50844
RAL837	16.1488	7.03345	RAL105	24.7126	3.15518	RAL142	42.5235	8.54643
RAL375	16.29	0.428573	RAL176	24.7552	2.65511	RAL461	44.4389	5.08636
RAL802	16.3183	2.06269	RAL517	24.7672	4.48707	RAL646	44.9718	2.18389
RAL318	16.3842	2.44385	RAL822	24.8055	3.22189	RAL707	47.6658	9.74698
RAL853	16.855	4.80024	RAL340	25.0383	3.91252	RAL73	48.0774	7.83895
RAL727	17.1429	2.81604	RAL857	25.0958	4.22246	RAL83	48.3148	5.38309
RAL59	17.2222	1.81659	RAL530	25.3882	4.0298	RAL799	50.2047	4.7157
RAL810	17.3352	6.07228	RAL233	25.5556	2.97804	RAL161	54.9084	4.45453
RAL386	17.8531	2.35691	RAL508	25.6874	1.12232	RAL892	57.533	1.70384
RAL109	18.0038	3.72593	RAL879	25.838	1.63533
