# Supplementary material for: Death following traumatic brain injury in Drosophila is associated with intestinal barrier dysfunction
Source: eLife. 2015 Mar 5;4:e04790. doi: 10.7554/eLife.04790 (PMC4377547; doi:10.7554/eLife.04790)
Supplement: Supplementary file 2. — MI24 of African lines (listed by increasing MI24). DOI: http://dx.doi.org/10.7554/eLife.04790.021 [file elife04790s002.xlsx]

## Sheet: Sheet2
Supplementary file 2: MI24 of African lines (listed by increasing MI24)
Line	MI24	SD
Zi 42N	24.8038	9.80644
Zi 186N	25.6565	6.68295
Zi 479N	25.7479	3.03945
Zi 159N	27.5852	4.26756
Zi 160N	28.3666	4.76111
Zi 216N	31.4203	3.94711
Zi 345N	31.6128	6.78213
Zi 470N	31.9538	7.55954
Zi 376N	33.016	7.64372
Zi 278N	33.0999	1.80175
Zi 118N	34.7291	4.77222
Zi 455N	35.2875	5.8772
Zi 385N	35.8117	4.24078
Zi 123N	35.9715	4.1215
Zi 483N	38.0923	6.90007
Zi 49N	38.2402	9.39079
Zi 337N	38.4522	7.47176
Zi 125N	39.1447	9.41566
Zi 315N	39.6408	7.52811
Zi 383N	40.3684	3.63734
Zi 134N	40.8163	1.71192
Zi 482N	41.1377	6.85158
Zi 229N	41.6234	6.51713
Zi 114N	41.8071	3.19426
Zi 251N	43.0469	6.09928
Zi 254N	43.3711	6.13889
Zi 507N	43.4224	8.21449
Zi 428N	43.732	7.79673
Zi 50N	43.9552	0.748026
Zi 397N	43.9584	4.0002
Zi 323N	45.0339	6.48674
Zi 273N	45.3125	7.16608
Zi 318N	46.015	7.44721
Zi 112N	46.0625	5.06071
Zi 94N	46.2526	2.90342
Zi 256N	47.2485	6.13404
Zi 403N	47.3939	9.15264
Zi 31N	47.5022	3.02695
Zi 322N	47.8098	8.53177
Zi 47N	47.85	3.67238
Zi 311N	48.032	8.23795
Zi 366N	48.4887	6.42761
Zi 192N	49.6103	5.62112
Zi 360N	50.0852	2.40667
Zi 274N	50.2871	4.41913
Zi 357N	50.4308	8.19502
Zi 217N	50.7357	3.00838
Zi 343N	52.5043	5.95931
Zi 197N	56.4862	1.30612
Zi 124N	57.3407	5.92549
Zi 418N	58.3564	1.52308
Zi 206N	62.7617	6.45392
Zi 461N	67.9537	6.37958
