# Supplementary material for: Death following traumatic brain injury in Drosophila is associated with intestinal barrier dysfunction
Source: eLife. 2015 Mar 5;4:e04790. doi: 10.7554/eLife.04790 (PMC4377547; doi:10.7554/eLife.04790)
Supplement: Supplementary file 3. — SNPs associated with the MI24 (listed alphabetically based on gene symbol). DOI: http://dx.doi.org/10.7554/eLife.04790.022 [file elife04790s003.xlsx]

## Sheet: Sheet3
Supplementary file 3: SNPs associated with the MI24 (listed alphabetically based on gene symbol)
Gene count	Gene symbol	SNP location	Site class	P-value	Effect size	Major allele	Minor allele	Total count
1	Ac13E	15422282	INTRON	6.08593e-06	-0.0473112	T	C	160
2	Amy-p/CG15611	13002891	DOWNSTREAM	3.84466e-06	-0.112474	C	G	103
3	bbg	14475390	INTRON	7.59508e-06	-0.0617371	G	A	156
4	beat-Ic	16024255	INTRON	5.88203e-06	-0.106956	G	C	156
	beat-Ic	16024524	INTRON	9.90094e-06	-0.106258	C	A	158
	beat-Ic	16025251	INTRON	9.90094e-06	-0.106258	G	A	158
	beat-Ic	16025902	INTRON	1.94104e-06	-0.10815	C	T	151
	beat-Ic	16025904	INTRON	2.04978e-06	-0.107817	A	C	150
	beat-Ic	16025923	INTRON	9.68609e-06	-0.106521	G	T	155
	beat-Ic	16025926	INTRON	9.68609e-06	-0.106521	T	C	155
	beat-Ic	16025933	INTRON	8.95883e-06	-0.106589	G	T	156
	beat-Ic	16025946	INTRON	9.21232e-06	-0.106181	A	C	155
	beat-Ic	16025947	INTRON	8.95883e-06	-0.106589	A	G	156
	beat-Ic	16026060	INTRON	9.24963e-06	-0.106513	T	G	159
5	BG642167	21630160	UPSTREAM	9.15402e-06	-0.0526899	C	A	156
	BG642167	21630219	UPSTREAM	1.73014e-06	-0.0942931	C	G	157
6	CG10175	19348558	UTR_3_PRIME	1.02651e-06	-0.0964742	G	C	155
	CG10175	19348607	UTR_3_PRIME	8.05294e-06	-0.0967587	G	A	155
7	CG10395	1238126	UTR_5_PRIME	1.26978e-06	-0.115078	C	T	146
	CG10395	1238558	NON_SYNONYMOUS_CODING	1.96339e-06	-0.113414	C	T	160
	CG10395/CG30441	1236335	UPSTREAM	2.72924e-06	-0.112584	C	A	155
	CG10395/CG30441	1239648	DOWNSTREAM/UPSTREAM	2.04656e-06	-0.113535	C	T	159
8	CG10396	1241764	SYNONYMOUS_CODING	1.96339e-06	-0.113414	C	G	160
	CG10396/CG30441	1241227	UPSTREAM	7.07105e-07	-0.114448	A	G	158
9	CG10417	1249209	SYNONYMOUS_CODING	1.96339e-06	-0.113414	T	C	160
10	CG10465	1222322	DOWNSTREAM	2.64089e-06	-0.112798	T	A	154
	CG10465	1226900	DOWNSTREAM	7.07463e-07	-0.114666	A	G	155
	CG10465	1232297	UPSTREAM	1.96339e-06	-0.113414	G	A	160
11	CG11089	20706588	SYNONYMOUS_CODING	5.98547e-06	-0.0346163	G	A	153
	CG11089	20706594	SYNONYMOUS_CODING	2.43434e-07	-0.0387012	C	T	155
	CG11089	20706601	SYNONYMOUS_CODING	4.65151e-06	-0.0348454	T	C	154
12	CG11929	4682689	START_GAINED	2.19806e-06	-0.113251	C	A	154
13	CG12207	10118632	INTRON	2.22249e-06	-0.0927445	C	T	160
	CG12207	10124325	UTR_5_PRIME	4.65332e-06	-0.0649691	G	T	158
14	CG12926/Mmp2	5498346	UPSTREAM/DOWNSTREAM	5.08375e-06	-0.0978545	G	A	160
15	CG13137	10176939	DOWNSTREAM	2.72252e-06	-0.0766458	C	T	156
16	CG13581/Letm1	20396896	DOWNSTREAM	6.27022e-06	-0.110966	A	C	33
	CG13581/Letm1	20396901	DOWNSTREAM	6.27022e-06	-0.110966	C	A	33
17	CG13806	2266465	UTR_5_PRIME	8.36683e-06	-0.0957281	A	T	160
	CG13806	2266687	NON_SYNONYMOUS_CODING	9.27853e-06	-0.0950932	G	C	158
	CG13806	2266987	SYNONYMOUS_CODING	1.99169e-06	-0.114847	C	T	155
18	CG1402	7722571	INTRON	6.46689e-07	-0.119772	G	A	146
19	CG14931/CG14932	11787559	UPSTREAM	9.16732e-06	-0.10484	C	A	128
20	CG15282/CG34165	14717809	DOWNSTREAM	3.29804e-06	-0.0846269	C	T	159
	CG15282/CG34165	14717914	DOWNSTREAM	3.29804e-06	-0.0846269	C	T	159
21	CG15431	4417697	INTRON	1.1562e-06	-0.0888537	T	A	156
22	CG15634	4688689	SYNONYMOUS_CODING	1.70058e-06	-0.113729	C	T	158
	CG15634/CG3251	4691362	DOWNSTREAM/UPSTREAM	1.91935e-06	-0.114043	C	T	158
	CG15634/CG3251	4691391	DOWNSTREAM/UPSTREAM	1.88264e-06	-0.114291	C	T	157
	CG15634/CG3251	4691748	DOWNSTREAM/UPSTREAM	2.00993e-06	-0.114155	T	G	157
23	CG15873	20317503	INTRON	5.63326e-06	-0.097421	C	A	160
	CG15873	20317513	INTRON	5.63326e-06	-0.097421	A	G	160
	CG15873	20317514	INTRON	5.63326e-06	-0.097421	A	C	160
	CG15873	20317517	INTRON	5.63326e-06	-0.097421	A	G	160
	CG15873	20317527	INTRON	5.63326e-06	-0.097421	T	G	160
24	CG17486	509056	DOWNSTREAM	4.05778e-06	-0.0941579	C	G	109
25	CG15923	16438521	SYNONYMOUS_CODING	4.24981e-06	-0.0785803	A	G	157
26	CG1887	1900065	INTRON	5.49075e-06	-0.078455	A	T	157
27	CG2104	1518202	SYNONYMOUS_CODING	4.25341e-06	-0.0791617	G	A	156
28	CG30419	20113818	INTRON	4.25167e-06	-0.109889	T	A	160
29	CG30440	1368585	INTRON	4.87187e-07	-0.119453	A	T	160
	CG30440	1374454	INTRON	9.61505e-07	-0.103039	G	T	157
30	CG31221	15255608	INTRON	8.05182e-06	-0.0810854	A	G	147
31	CG31323	21999757	INTRON	5.29802e-06	-0.109843	T	C	153
32	CG31775/CG31835	14733885	DOWNSTREAM/UPSTREAM	2.4464e-07	-0.109539	A	C	159
	CG31775/CG31835	14734090	DOWNSTREAM/UPSTREAM	1.56838e-07	-0.12386	T	A	159
	CG31775/CG31835	14734096	DOWNSTREAM/UPSTREAM	1.56838e-07	-0.12386	C	T	159
	CG31775/CG31835	14734131	DOWNSTREAM/UPSTREAM	1.69556e-07	-0.123917	C	G	158
	CG31775/CG31835	14734164	DOWNSTREAM/UPSTREAM	1.76352e-07	-0.123553	T	A	157
	CG31775/CG31835	14734205	DOWNSTREAM/UPSTREAM	1.56838e-07	-0.12386	T	G	159
	CG31775/CG31835	14734264	DOWNSTREAM/UPSTREAM	1.63121e-07	-0.123501	T	A	158
	CG31775/CG31835	14734547	DOWNSTREAM/UPSTREAM	1.56838e-07	-0.12386	G	A	159
33	CG31835/CG42685	14730981	UPSTREAM	2.08153e-07	-0.0878689	T	C	158
	CG31835/CG42685	14731723	UPSTREAM	2.57911e-08	-0.116664	G	A	158
	CG31835/CG42685	14731736	UPSTREAM	2.73306e-08	-0.117169	T	A	159
	CG31835/CG42685	14731897	UPSTREAM	3.05444e-08	-0.116979	C	G	158
	CG31835/CG42685	14732476	UPSTREAM	2.73306e-08	-0.117169	C	A	159
	CG31835/CG42685	14732500	UPSTREAM	2.73306e-08	-0.117169	G	C	159
	CG31835/CG42685	14732800	UPSTREAM	3.06393e-08	-0.117117	G	A	158
	CG31835/CG42685	14732816	UPSTREAM	2.73306e-08	-0.117169	T	C	159
	CG31835/CG42685	14732863	UPSTREAM	2.73306e-08	-0.117169	A	T	159
	CG31835/CG42685	14733314	UPSTREAM	2.73306e-08	-0.117169	C	G	159
34	CG32026	8830790	SYNONYMOUS_CODING	3.87921e-06	-0.0655877	A	T	159
35	CG32302/obst-I	2268554	UPSTREAM/DOWNSTREAM	8.9019e-06	-0.095971	C	G	158
	CG32302/obst-I	2268656	UPSTREAM/DOWNSTREAM	8.36683e-06	-0.0957281	C	A	160
	CG32302/obst-I	2268709	UPSTREAM/DOWNSTREAM	8.36683e-06	-0.0957281	T	G	160
36	CG32333	1283445	INTRON	2.82542e-06	-0.0617559	T	C	160
37	CG3251	4690181	NON_SYNONYMOUS_CODING	1.91935e-06	-0.114043	T	A	158
	CG3251/CG34351	4692154	UPSTREAM	1.76421e-06	-0.114239	A	G	159
	CG3251/CG34351	4692571	UPSTREAM	1.91794e-07	-0.111132	G	A	158
38	CG33090	14340418	INTRON	2.67267e-06	-0.112352	C	G	159
39	CG33111/eiF4G2	19638356	INTRON	5.63146e-06	-0.109535	A	T	148
40	CG33144	6658886	INTRON	4.85099e-06	-0.108783	T	A	157
41	CG34114	6825447	INTRON	9.78175e-07	-0.112216	C	A	99
42	CG34129/CG34130	22015831	DOWNSTREAM/UPSTREAM	5.46471e-06	-0.0835143	C	T	154
43	CG34166	14743603	NON_SYNONYMOUS_CODING	1.56838e-07	-0.12386	C	A	159
44	CG34201CG34202	16644242	DOWNSTREAM	1.20202e-06	-0.116902	T	A	151
45	CG34340	3690640	INTRON	4.84475e-06	-0.063551	A	T	153
46	CG34451/comm2	15687247	UPSTREAM/DOWNSTREAM	3.70919e-06	-0.0594003	A	C	158
47	CG40006	22650086	UPSTREAM	3.73156e-06	-0.0580958	T	C	151
48	CG42685	14723587	DOWNSTREAM	9.3098e-07	-0.097021	G	A	152
	CG42685	14723714	DOWNSTREAM	9.3098e-07	-0.097021	A	T	152
	CG42685	14725864	SYNONYMOUS_CODING	4.50084e-07	-0.0912693	C	T	159
	CG42685	14726083	SYNONYMOUS_CODING	5.59733e-07	-0.0849525	T	A	158
	CG42685	14727644	SYNONYMOUS_CODING	5.5166e-07	-0.0975588	C	T	159
	CG42685	14728307	NON_SYNONYMOUS_CODING	5.5166e-07	-0.0975588	A	C	159
	CG42685	14728317	SYNONYMOUS_CODING	6.11582e-07	-0.0974182	C	A	158
	CG42685	14729279	SYNONYMOUS_CODING	5.5166e-07	-0.0975588	C	T	159
	CG42685	14729600	SYNONYMOUS_CODING	5.5166e-07	-0.0975588	G	A	159
49	CG4829	16710281	INTRON	2.49861e-07	-0.0577656	A	C	155
50	CG5861	16306935	INTRON	4.03022e-06	-0.0720762	A	G	155
51	CG6490	22301304	SYNONYMOUS_CODING	1.68399e-06	-0.114175	G	A	159
52	CG7065/fend	9032978	UPSTREAM	1.20664e-07	-0.125132	A	T	160
	CG7065/fend	9033004	UPSTREAM	1.21744e-07	-0.112514	C	T	159
	CG7065/fend	9033047	UPSTREAM	1.20664e-07	-0.125132	C	A	160
	CG7065/fend	9033064	UPSTREAM	1.20664e-07	-0.125132	A	T	160
	CG7065/fend	9033120	UPSTREAM	4.65789e-06	-0.0902036	C	G	159
	CG7065/fend	9033126	UPSTREAM	3.22582e-06	-0.0910174	C	T	157
53	CG7882	1842844	UPSTREAM	1.04002e-06	-0.0959209	A	G	158
54	CG8563/CG8564	7382102	UPSTREAM	3.25579e-07	-0.0829729	T	C	150
55	CG9451/CG9452	19497792	UPSTREAM	1.80766e-06	-0.0881331	T	A	146
56	Cht3	22922640	UPSTREAM	3.15435e-06	-0.10802	T	C	136
	Cht3	22922642	UPSTREAM	2.15155e-06	-0.108251	G	T	132
	Cht3	22922651	UPSTREAM	3.87455e-06	-0.108027	T	G	139
	Cht3	22922652	UPSTREAM	2.17294e-06	-0.108711	G	T	132
57	Cpr30F	9932917	SYNONYMOUS_CODING	8.936e-06	-0.0405715	C	T	150
58	CR40282/CR41440	619536	UPSTREAM	5.16671e-06	-0.0792555	G	C	129
59	CR43451	15115033	DOWNSTREAM	5.16132e-06	-0.109747	T	C	154
60	CR43651/miR-14	5443454	DOWNSTREAM	1.54168e-06	-0.0943712	A	G	159
61	CycB3/Ela	20693770	DOWNSTREAM	1.32148e-06	-0.104099	A	G	153
62	Cyp4d20	2478066	SYNONYMOUS_CODING	4.87744e-06	-0.109248	T	A	160
63	dnc	3194435	INTRON	8.60023e-07	-0.112447	G	T	128
64	Dys	15369490	INTRON	9.38428e-07	-0.0533555	G	A	151
	Dys	15379246	INTRON	3.8602e-06	-0.100758	G	C	147
	Dys	15385108	INTRON	1.06692e-07	-0.127682	C	G	147
	Dys	15388074	INTRON	6.50315e-07	-0.0983077	G	A	155
65	E23	3351611	INTRON	8.84572e-06	-0.0877586	C	T	158
66	Edg91	13436949	NON_SYNONYMOUS_CODING	5.98321e-07	-0.0810311	T	A	154
67	eIF4G2	19638434	SYNONYMOUS_CODING	5.63146e-06	-0.109535	A	C	148
68	ETHR	17080892	INTRON	5.5305e-06	-0.110779	C	G	139
69	fa2h	3337958	INTRON	7.83156e-07	-0.11744	G	C	160
70	grh	13719528	INTRON	1.00385e-07	-0.0976317	G	T	119
	grh	13719607	INTRON	9.77212e-06	-0.0802853	C	T	151
	grh	13719617	INTRON	9.1002e-06	-0.080654	A	G	152
	grh	13720050	INTRON	1.14656e-10	-0.149286	G	C	160
71	ida	3907668	SYNONYMOUS_CODING	2.17947e-08	-0.133068	G	A	151
72	kirre	2673509	INTRON	6.9388e-06	-0.107581	G	C	160
73	l(2)34Fd	14353585	SYNONYMOUS_CODING	1.76849e-06	-0.0938053	G	T	158
74	laccase2	1343750	DOWNSTREAM	1.96339e-06	-0.113414	C	T	160
75	Lgr3	21493896	INTRON	2.27098e-06	-0.112761	C	G	160
	Lgr3	21493909	INTRON	2.45764e-06	-0.112069	G	A	158
	Lgr3	21493924	INTRON	2.45764e-06	-0.112069	G	T	158
	Lgr3	21493949	INTRON	2.45764e-06	-0.112069	T	C	158
	Lgr3	21493970	INTRON	2.45764e-06	-0.112069	G	A	158
76	Lsd-1	19590057	START_GAINED	1.07456e-07	-0.113063	C	T	151
	Lsd-1	19590071	UTR_5_PRIME	9.75437e-08	-0.113324	C	T	152
	Lsd-1	19590104	UTR_5_PRIME	4.75079e-06	-0.0905497	C	T	150
77	lt	22828327	INTRON	5.13952e-07	-0.119319	G	C	121
78	Mmp2	5545655	INTRON	1.33817e-06	-0.0746003	G	A	157
79	msa	12672793	INTRON	3.47087e-06	-0.0578785	G	A	150
80	mun	16274411	INTRON	3.78429e-07	-0.0783164	G	A	156
81	nord	20128500	UPSTREAM	2.26034e-06	-0.0627944	A	T	156
82	Npl4	21441205	INTRON	3.24649e-06	-0.0910026	C	T	158
83	Nup98-96	19600140	UTR_3_PRIME	4.6691e-06	-0.109717	T	C	155
84	pgant2	3406323	INTRON	1.83562e-06	-0.0774884	A	G	157
85	salm	11431434	DOWNSTREAM	5.54583e-06	-0.0386561	C	T	152
86	sba	19726364	INTRON	4.9722e-06	-0.0781951	T	A	160
87	scrib	22396246	INTRON	9.0759e-06	-0.10672	C	G	158
88	scrt	3980319	UPSTREAM	2.37013e-08	-0.132463	A	T	150
89	Sdc	17287910	INTRON	7.44131e-07	-0.111505	A	T	139
	Sdc	17290738	INTRON	2.30105e-06	-0.069967	T	A	158
90	sdk	578800	UPSTREAM	2.05286e-06	-0.09329	T	A	159
91	SKIP	18085901	INTRON	6.57108e-08	-0.0731357	T	C	156
	SKIP	18086087	INTRON	5.90981e-06	-0.066855	A	G	158
92	spz4	11507215	NON_SYNONYMOUS_CODING	1.48475e-06	-0.0875174	A	C	159
	spz4	11507729	SYNONYMOUS_CODING	1.63014e-06	-0.0872629	A	G	158
	spz4	11508124	UTR_3_PRIME	2.89084e-09	-0.0911063	T	A	157
93	Start1	20464076	INTRON	7.91637e-06	-0.0724708	G	A	160
94	su(Hw)	10130549	NON_SYNONYMOUS_CODING	2.38055e-06	-0.0522178	C	A	156
	su(Hw)	10130552	NON_SYNONYMOUS_CODING	2.63975e-06	-0.0521733	A	G	155
	su(Hw)	10132122	INTRON	7.10378e-06	-0.0670182	G	T	154
	su(Hw)	10132151	SYNONYMOUS_CODING	6.42715e-06	-0.0671324	T	A	155
	su(Hw)	10132284	INTRON	1.68112e-07	-0.0763961	G	A	160
	su(Hw)	10134158	UTR_5_PRIME	4.53447e-06	-0.0556056	G	T	158
	su(Hw)	10134223	UTR_5_PRIME	4.53447e-06	-0.0556056	T	G	158
95	sxc	1207065	INTRON	7.07105e-07	-0.114448	C	G	158
	sxc	1209821	INTRON	2.30909e-06	-0.112991	G	A	157
96	timeout	8943578	INTRON	9.26803e-06	-0.068796	A	T	153
97	trol	2365530	INTRON	2.09482e-06	-0.0841036	T	C	143
	trol	2365889	INTRON	2.42143e-06	-0.0841473	G	C	154
98	Uba1	5585095	UPSTREAM	2.46875e-07	-0.123454	T	A	149
		522752	SNP >5000 bp away from known genes	4.96726e-06	-0.083575	A	G	159
		528450	SNP >5000 bp away from known genes	6.25849e-07	-0.0905727	T	A	159
		538139	SNP >5000 bp away from known genes	1.5767e-06	-0.111465	G	T	137
		1265844	SNP >5000 bp away from known genes	9.90797e-07	-0.114455	A	T	135
		1290494	SNP >5000 bp away from known genes	1.96339e-06	-0.113414	T	A	160
		1830571	SNP >5000 bp away from known genes	1.04002e-06	-0.0959209	A	T	158
		1832251	SNP >5000 bp away from known genes	8.12684e-06	-0.0880516	C	T	158
		4314877	SNP >5000 bp away from known genes	9.97107e-07	-0.116416	A	G	158
		9714127	SNP >5000 bp away from known genes	5.48789e-06	-0.0423162	C	T	155
		11426964	SNP >5000 bp away from known genes	9.81282e-06	-0.0387384	G	A	149
		11779911	SNP >5000 bp away from known genes	3.72968e-08	-0.130174	G	T	158
		11780125	SNP >5000 bp away from known genes	2.14531e-06	-0.0931407	G	C	159
		12442939	SNP >5000 bp away from known genes	2.54261e-06	-0.0762878	T	A	159
		12627610	SNP >5000 bp away from known genes	2.31178e-06	-0.0742042	G	A	153
		12627677	SNP >5000 bp away from known genes	2.57375e-06	-0.0740633	T	A	152
		14719504	SNP >5000 bp away from known genes	6.82172e-06	-0.0896958	A	T	152
		14719505	SNP >5000 bp away from known genes	8.78155e-06	-0.0893743	T	A	147
		17268736	SNP >5000 bp away from known genes	4.57945e-06	-0.109543	G	A	160
		17273478	SNP >5000 bp away from known genes	4.57945e-06	-0.109543	A	C	160
		17274411	SNP >5000 bp away from known genes	4.86915e-06	-0.10925	A	G	159
		17274862	SNP >5000 bp away from known genes	4.57945e-06	-0.109543	A	T	160
		17277668	SNP >5000 bp away from known genes	7.9569e-06	-0.0938097	T	C	155
		22274247	SNP >5000 bp away from known genes	4.67926e-06	-0.097544	T	A	103
		22395011	SNP >5000 bp away from known genes	1.14074e-06	-0.0722952	G	T	155
		25370017	SNP >5000 bp away from known genes	8.5943e-06	-0.0961525	C	A	158
