# Supplementary material for: Death following traumatic brain injury in Drosophila is associated with intestinal barrier dysfunction
Source: eLife. 2015 Mar 5;4:e04790. doi: 10.7554/eLife.04790 (PMC4377547; doi:10.7554/eLife.04790)
Supplement: Supplementary file 4. — The occurrence of selected SNPs in RAL lines examined in the figures. DOI: http://dx.doi.org/10.7554/eLife.04790.023 [file elife04790s004.xlsx]

## Sheet: Sheet4
Supplementary file 4: The occurrence of selected SNPs in RAL lines examined in the figures.
Gene	SNP location	RAL352	RAL907	RAL774	RAL707	RAL73	RAL799	RAL161	RAL892
		(MI24=6.7)	(MI24=8.9)	(MI24=9.0)	(MI24=47.7)	(MI24=48.1)	(MI24=50.2)	MI24=54.9)	(MI24=57.3)
grh	2R-13720050				X	X		X	X
	2R-13719528				X			X	X
	2R-13719617					X		X	X
	2R-13719607					X		X	X
bbg	3L-14475390								X
scrib	3R-22396246								X
sxc	2R-1207065				X		X		X
	2R-1209821				X		X		X
pgant2	2L-3406323				X		X		X
miR-14	2R-5443454							X	X
CG7882	2R-1842844				X				X
