# Supplementary material for: Death following traumatic brain injury in Drosophila is associated with intestinal barrier dysfunction
Source: eLife. 2015 Mar 5;4:e04790. doi: 10.7554/eLife.04790 (PMC4377547; doi:10.7554/eLife.04790)
Supplement: Supplementary file 5. — Primers for PCR. DOI: http://dx.doi.org/10.7554/eLife.04790.024 [file elife04790s005.xlsx]

## Sheet: Sheet5
Supplementary file 5: Primers for PCR
Gene	Primer 1			Primer2
actin5C	CGAAGAAGTTGCTGCTCTGGTTGTCG			GGACGTCCCACAATCGATGGGAAG
AttC	CTGCACTGGACTACTCCCACATCA			CGATCCTGCGACTGCCAAAGATTG
DiptB	AGGATTCGATCTGAGCCTCAACGG			TGAAGGTATACACTCCACCGGCTC
ImpL2	AGCACGTGGTCGATGATATG			CTCGATGATCTGGACTCCAAC
InR	CGTCGCTGATGGAGTATAGAAG			CAGTGGCTATGGGCAATCT
Lip4	GAGACTATGCTGCCGGTAATC			CTGAGCCATCCGTGATCATAC
Mtk	CATCAATCAATTCCCGCCACCGAG			AAATGGGTGCCTGGTGACGATGAG
TAF1	GGCCAAGTCAAATGATGCATCTAGTCCC			CAGCTTCCGATCCGCATCCTTTG
Thor	CTGGAGGCACCAAACTTATCT			GTTGGACGGCGGAGTTT
16S	AGAGTTTGATCCTGGCTCAG			GGTTACCTTGTTACGACTT
